# Supplementary material for: Genome-wide identification and characterization of long noncoding and circular RNAs in germline stem cells
Source: Sci Data. 2019 Mar 27;6:8. doi: 10.1038/s41597-019-0014-9 (PMC6437644; doi:10.1038/s41597-019-0014-9)
Supplement: Supplementary file 1 — Download metadata file [file 41597_2019_14_MOESM1_ESM.zip]

Archive with 3 entries (3 files):
- s_Wu760A_study.txt
- a_Wu760A_assay.txt
- i_Investigation.txt
