# Supplementary material for: Genome-wide identification and characterization of long noncoding and circular RNAs in germline stem cells
Source: Sci Data. 2019 Mar 27;6:8. doi: 10.1038/s41597-019-0014-9 (PMC6437644; doi:10.1038/s41597-019-0014-9)
Supplement: Supplementary file 1 — Download metadata file [file 41597_2019_14_MOESM1_ESM.zip › s_Wu760A_study.txt]

Source Name	Characteristics[organism]	Term Source REF	Term Accession Number	Characteristics[organism part]	Term Source REF	Term Accession Number	Protocol REF	Protocol REF	Sample Name	Factor Value[technical replicate]	Comment[biosample accession]
Model Animal Research Center of Nanjing University	Mus musculus	NCBITaxon	NCBITaxon:10090	testis	UBERON	UBERON:0000473	Animals	Mouse germline stem cell collection	SSC-1	SSCs rep1	SAMN05894751
Model Animal Research Center of Nanjing University	Mus musculus	NCBITaxon	NCBITaxon:10090	testis	UBERON	UBERON:0000473	Animals	Mouse germline stem cell collection	SSC-2	SSCs rep2	SAMN05894737
Model Animal Research Center of Nanjing University	Mus musculus	NCBITaxon	NCBITaxon:10090	testis	UBERON	UBERON:0000473	Animals	Mouse germline stem cell collection	SSC-3	SSCs rep3	SAMN05894735
Model Animal Research Center of Nanjing University	Mus musculus	NCBITaxon	NCBITaxon:10090	ovary	UBERON	UBERON:0000992	Animals	Mouse germline stem cell collection	FGSC-1	FGSCs rep1	SAMN05894733
Model Animal Research Center of Nanjing University	Mus musculus	NCBITaxon	NCBITaxon:10090	ovary	UBERON	UBERON:0000992	Animals	Mouse germline stem cell collection	FGSC-2	FGSCs rep2	SAMN05894734
Model Animal Research Center of Nanjing University	Mus musculus	NCBITaxon	NCBITaxon:10090	ovary	UBERON	UBERON:0000992	Animals	Mouse germline stem cell collection	FGSC-3	FGSCs rep3	SAMN05894736
