# Supplementary material for: Genome-wide identification and characterization of long noncoding and circular RNAs in germline stem cells
Source: Sci Data. 2019 Mar 27;6:8. doi: 10.1038/s41597-019-0014-9 (PMC6437644; doi:10.1038/s41597-019-0014-9)
Supplement: Supplementary file 1 — Download metadata file [file 41597_2019_14_MOESM1_ESM.zip › a_Wu760A_assay.txt]

Sample Name	Protocol REF	Parameter Value[instrument]	Parameter Value[manufacturer]	Assay Name	Raw Data File	Comment[Data Repository]	Comment[Data Record Accession]	Comment[Data Record URI]	Protocol REF	Derived Data File	Comment[Data Repository]	Comment[Data Record Accession]	Comment[Data Record URI]
SSC-1	RNA extraction, cDNA library establishment, and Illumina sequencing	HiSeq 2000	Illumina	SSC-1	GSM2341383	Gene Expression Omnibus	GSE87824	http://identifiers.org/geo:GSE87824	lncRNA and circRNA identification and annotation	figshare Fileset	figshare	doi:10.6084/m9.figshare.7434089.v3	https://doi.org/10.6084/m9.figshare.7434089.v3
SSC-2	RNA extraction, cDNA library establishment, and Illumina sequencing	HiSeq 2000	Illumina	SSC-2	GSM2341384	Gene Expression Omnibus	GSE87824	http://identifiers.org/geo:GSE87824	lncRNA and circRNA identification and annotation	figshare Fileset	figshare	doi:10.6084/m9.figshare.7434089.v3	https://doi.org/10.6084/m9.figshare.7434089.v3
SSC-3	RNA extraction, cDNA library establishment, and Illumina sequencing	HiSeq 2000	Illumina	SSC-3	GSM2341385	Gene Expression Omnibus	GSE87824	http://identifiers.org/geo:GSE87824	lncRNA and circRNA identification and annotation	figshare Fileset	figshare	doi:10.6084/m9.figshare.7434089.v3	https://doi.org/10.6084/m9.figshare.7434089.v3
FGSC-1	RNA extraction, cDNA library establishment, and Illumina sequencing	HiSeq 2000	Illumina	FGSC-1	GSM2341386	Gene Expression Omnibus	GSE87824	http://identifiers.org/geo:GSE87824	lncRNA and circRNA identification and annotation	figshare Fileset	figshare	doi:10.6084/m9.figshare.7434089.v3	https://doi.org/10.6084/m9.figshare.7434089.v3
FGSC-2	RNA extraction, cDNA library establishment, and Illumina sequencing	HiSeq 2000	Illumina	FGSC-2	GSM2341387	Gene Expression Omnibus	GSE87824	http://identifiers.org/geo:GSE87824	lncRNA and circRNA identification and annotation	figshare Fileset	figshare	doi:10.6084/m9.figshare.7434089.v3	https://doi.org/10.6084/m9.figshare.7434089.v3
FGSC-3	RNA extraction, cDNA library establishment, and Illumina sequencing	HiSeq 2000	Illumina	FGSC-3	GSM2341388	Gene Expression Omnibus	GSE87824	http://identifiers.org/geo:GSE87824	lncRNA and circRNA identification and annotation	figshare Fileset	figshare	doi:10.6084/m9.figshare.7434089.v3	https://doi.org/10.6084/m9.figshare.7434089.v3
