# Supplementary material for: Genome-wide identification and characterization of long noncoding and circular RNAs in germline stem cells
Source: Sci Data. 2019 Mar 27;6:8. doi: 10.1038/s41597-019-0014-9 (PMC6437644; doi:10.1038/s41597-019-0014-9)
Supplement: Supplementary file 1 — Download metadata file [file 41597_2019_14_MOESM1_ESM.zip › i_Investigation.txt]

# Investigation File generated for Scientific Data with Investigation File Authoring Tool version 0.1.0 on 21/02/2019 - This metadata file is CC0
ONTOLOGY SOURCE REFERENCE
Term Source Name	NCBITaxon	UBERON	OBI	EFO	ERO	FBbi
Term Source File	http://data.bioontology.org/ontologies/NCBITAXON	http://data.bioontology.org/ontologies/UBERON	http://data.bioontology.org/ontologies/OBI	http://data.bioontology.org/ontologies/EFO	http://data.bioontology.org/ontologies/ERO	http://data.bioontology.org/ontologies/FBbi
Term Source Version	2016AB	releases/2014-06-15	2014-08-18	2.104	2013-08-02	
Term Source Description	National Center for Biotechnology Information (NCBI) Organismal Classification	Uber Anatomy Ontology	Ontology for Biomedical Investigations	Experimental Factor Ontology	Eagle-I Research Resource Ontology	Biological Imaging Methods Ontology
INVESTIGATION
Investigation Identifier
Investigation Title
Investigation Description
Investigation Submission Date
Investigation Public Release Date
INVESTIGATION PUBLICATIONS
Investigation PubMed ID
Investigation Publication DOI
Investigation Publication Author List
Investigation Publication Title
Investigation Publication Status
Investigation Publication Status Term Accession Number
Investigation Publication Status Term Source REF
INVESTIGATION CONTACTS
Investigation Person Last Name
Investigation Person Mid Initials
Investigation Person First Name
Investigation Person Address
Investigation Person Phone
Investigation Person Fax
Investigation Person Email
Investigation Person Affiliation
Investigation Person Roles
Investigation Person Roles Term Accession Number
Investigation Person Roles Term Source REF
STUDY
Study Identifier	10.1038/s41597-019-0014-9
Study Title	Genome-wide identification and characterization of long noncoding and circular RNAs in germline stem cells
Study Submission Date	12/12/2018
Study Public Release Date	27/03/2019
Study Description	https://www.nature.com/articles/s41597-019-0014-9
Study File Name	s_Wu760A_study.txt
Comment[Subject Keywords]	""
Comment[Manuscript Licence]	CC BY-4.0
Comment[Experimental Metadata Licence]	CC0
Comment[Supplementary Information File Name]
Comment[Supplementary Information File Type]
Comment[Supplementary Information File URL]
Comment[Data Repository]	figshare;Gene Expression Omnibus
Comment[Data Record Accession]	doi:10.6084/m9.figshare.7434089.v3;GSE87824
Comment[Data Record URI]	https://doi.org/10.6084/m9.figshare.7434089.v3;http://identifiers.org/geo:GSE87824
STUDY DESIGN DESCRIPTORS
Study Design Type	transcription profiling design	cell type comparison design
Study Design Type Term Accession Number	OBI:0001430	OBI:0001411
Study Design Type Term Source REF	OBI	OBI
STUDY PUBLICATIONS
Study PubMed ID	""
Study Publication DOI	doi:10.18632/oncotarget.15719
Study Publication Author List	""
Study Publication Title	""
Study Publication Status	published
Study Publication Status Term Accession Number	
Study Publication Status Term Source REF	
STUDY FACTORS
Study Factor Name	technical replicate
Study Factor Type	technical replicate
Study Factor Type Term Accession Number	http://www.ebi.ac.uk/efo/EFO_0002090
Study Factor Type Term Source REF	EFO
STUDY ASSAYS
Study Assay Measurement Type	transcription profiling assay
Study Assay Measurement Type Term Accession Number	OBI:0000424
Study Assay Measurement Type Term Source REF	ERO
Study Assay Technology Type	RNA sequencing
Study Assay Technology Type Term Accession Number	ERO:0001658
Study Assay Technology Type Term Source REF	ERO
Study Assay Technology Platform	instrument; manufacturer
Study Assay File Name	a_Wu760A_assay.txt
STUDY PROTOCOLS
Study Protocol Name	Animals	Mouse germline stem cell collection	RNA extraction, cDNA library establishment, and Illumina sequencing	lncRNA and circRNA identification and annotation
Study Protocol Type	sample preparation method	sample preparation method	RNA sequencing	sequence annotation
Study Protocol Type Term Accession Number	FBbi:00000001	FBbi:00000001	ERO:0001658	OBI:0001944
Study Protocol Type Term Source REF	FBbi	FBbi	ERO	OBI
Study Protocol Description				
Study Protocol URI	""	""	""	""
Study Protocol Version				
Study Protocol Parameters Name	""	""	instrument; manufacturer	""
Study Protocol Parameters Name Term Accession Number	""	""	""	""
Study Protocol Parameters Name Term Source REF	""	""	""	""
Study Protocol Components Name	""	""	""	""
Study Protocol Components Type	""	""	""	""
Study Protocol Components Type Term Accession Number	""	""	""	""
Study Protocol Components Type Term Source REF	""	""	""	""
STUDY CONTACTS
Study Person Last Name	Li	Tian	Zhao	Wu
Study Person First Name	Xiaoyong	Geng G.	Yongqiang	Ji
Study Person Mid Initials
Study Person Email	""	""	""	jiwu@sjtu.edu.cn
Study Person Phone
Study Person Fax
Study Person Address
Study Person Affiliation	Renji Hospital, Key Laboratory for the Genetics of Developmental & Neuropsychiatric Disorders (Ministry of Education), Bio-X Institutes, School of Medicine, Shanghai Jiao Tong University, Shanghai, 200240, China	Renji Hospital, Key Laboratory for the Genetics of Developmental & Neuropsychiatric Disorders (Ministry of Education), Bio-X Institutes, School of Medicine, Shanghai Jiao Tong University, Shanghai, 200240, China	Renji Hospital, Key Laboratory for the Genetics of Developmental & Neuropsychiatric Disorders (Ministry of Education), Bio-X Institutes, School of Medicine, Shanghai Jiao Tong University, Shanghai, 200240, China	Renji Hospital, Key Laboratory for the Genetics of Developmental & Neuropsychiatric Disorders (Ministry of Education), Bio-X Institutes, School of Medicine, Shanghai Jiao Tong University, Shanghai, 200240, China
Study Person Roles
Study Person Roles Term Accession Number
Study Person Roles Term Source REF
Comment[Study Person ORCID]	""	""	""	""
Comment[Funder]
Comment[FundRef ID]
Comment[Funder Term Source REF]
Comment[Grant Identifier]
